# Supplementary material for: Fasting Glucose Variability as a Risk Indicator for End-Stage Kidney Disease in Patients with Diabetes: A Nationwide Population-Based Study
Source: J Clin Med. 2021 Dec 18;10(24):5948. doi: 10.3390/jcm10245948 (PMC8705330; doi:10.3390/jcm10245948)
Supplement: Supplementary file 1 [file jcm-10-05948-s001.zip]

Archive with 1 entries (1 files):
- jcm-1481099-supplementary.pdf
